# Supplementary material for: A Multi-Omics and machine learning platelet-related prognostic signature in multiple myeloma
Source: Ann Hematol. 2026 Feb 28;105(4):148. doi: 10.1007/s00277-026-06867-8 (PMC12950032; doi:10.1007/s00277-026-06867-8)
Supplement: Supplementary file 1 — (XLSX 15.8 KB) [file 277_2026_6867_MOESM1_ESM.xlsx]

## Sheet: Sheet1
supplemental table1: 480 platelet-related genes
genes
A1BG
ACTN1
AKAP1
APOA1
BEX3
CAPZA2
CD9
CHID1
CTSA
DAPP1
DGKK
DOCK4
EHD1
F2RL2
FGB
GATA2
GNA13
GNAT3
GNG12
GNGT1
GTPBP2
H3C12
H3C7
HBG2
IFNA10
IFNA5
IRF2
ITPR1
KIF13B
KIF1C
KIF26A
KIF3C
KIFC1
LAT
LYN
MAPK14
MLH3
NAP1L1
P2RY1
PDPN
PIK3CA
PIP4K2A
PRDX6
PRKCA
PROS1
PTPN6
RACGAP1
RARRES2
RHOG
SELP
SH2B2
SPARC
SYTL4
TGFB3
TMX3
TSC22D1
TUBA4A
TUBB4A
VCL
WDR1
A2M
ACTN2
AKAP10
APOH
BRPF3
CAPZB
CDC37L1
CLEC1B
CTSW
DGKA
DGKQ
DOCK5
EHD2
F2RL3
FGG
GATA3
GNA14
GNB1
GNG13
GNGT2
H2AC6
H3C13
H3C8
HDAC1
IFNA13
IFNA6
ISLR
ITPR2
KIF15
KIF20A
KIF26B
KIF4A
KIFC2
LCK
MAFF
MAPK3
MMD
NFE2
P2RY12
PECAM1
PIK3CB
PLA2G4A
PRKACA
PRKCB
PRUNE1
QSOX1
RAD51B
RASGRP1
RNF11
SERPINA1
SH2B3
SPP2
TAGLN2
THBS1
TNFSF4
TTN
TUBA4B
TUBB4B
VEGFA
WEE1
AAMP
ACTN4
AKT1
APOOL
CABLES1
CARMIL1
CDC42
CLEC3B
CTTN
DGKB
DGKZ
DOCK6
EHD3
F5
FHL1
GATA4
GNA15
GNB2
GNG2
GP1BA
H2BC21
H3C14
HABP4
HDAC2
IFNA14
IFNA7
ITGA2B
ITPR3
KIF16B
KIF20B
KIF27
KIF4B
KLC1
LCP2
MAFG
MAX
MMRN1
NHLRC2
PCDH7
PF4
PIK3CG
PLCG2
PRKACB
PRKCD
PSAP
RAB27B
RAD51C
RASGRP2
RSU1
SERPINA3
SHC1
SRC
TAX1BP3
THPO
TOR4A
TUBA1A
TUBA8
TUBB6
VEGFB
WIPF1
ABCC4
ADRA2A
ALB
APP
CABLES2
CBX5
CDK2
CLU
CXCL5
DGKD
DOCK1
DOCK7
EIF2AK1
F8
FLNA
GATA5
GNAI1
GNB3
GNG3
GP1BB
H3-3A
H3C15
HBA1
HGF
IFNA16
IFNA8
ITGB3
JAK2
KIF18A
KIF21A
KIF2A
KIF5A
KLC2
LEFTY2
MAFK
MFAP3L
MPIG6B
NRGN
PCYOX1L
PF4V1
PIK3R1
PLEK
PRKACG
PRKCE
PTGS1
RAB31
RAF1
RBSN
RUFY1
SERPINA4
SIN3A
SRGN
TBXA2R
TIMP1
TP53
TUBA1B
TUBAL3
TUBB8
VEGFC
YPEL5
ABHD12
ADRA2B
ALDOA
ARRB1
CALM1
CCL5
CDK5
COL1A1
CYB5R1
DGKE
DOCK10
DOCK8
ENDOD1
FAM3C
FN1
GATA6
GNAI2
GNB4
GNG4
GP5
H3-3B
H3C2
HBB
HMG20B
IFNA17
IFNB1
ITGB5
JMJD1C
KIF18B
KIF21B
KIF2B
KIF5B
KLC3
LEPROT
MAGED2
MFN1
MPL
ODC1
PDGFA
PFN1
PIK3R2
PLG
PRKAR1A
PRKCG
PTK2
RAB5A
RAP1A
RCOR1
RYBP
SERPINE1
SNCA
STX4
TEX264
TIMP3
TPM1
TUBA1C
TUBB1
TUBB8B
VEGFD
YWHAZ
ABHD6
ADRA2C
ANXA5
ARRB2
CALU
CD109
CENPE
COL1A2
CYRIB
DGKG
DOCK11
DOCK9
F13A1
FCER1G
FYN
GLA
GNAI3
GNB5
GNG5
GP6
H3C1
H3C3
HBD
HRG
IFNA2
IGF1
ITIH3
KDM1A
KIF19
KIF22
KIF2C
KIF6
KLC4
LGALS3BP
MANF
MFN2
MPP1
OLA1
PDGFB
PGRMC1
PIK3R3
PPBP
PRKAR1B
PRKCH
PTPN1
RABGAP1L
RAP1B
RGS10
SCCPDH
SERPINF2
SNN
STXBP2
TF
TLN1
TRPC3
TUBA3C
TUBB2A
VAV1
VPS45
ZFPM1
ABL1
AHSG
APBB1IP
ASAH1
CAP1
CD36
CFD
CRK
DAGLA
DGKH
DOCK2
ECM1
F2
FERMT3
GAS6
GNA11
GNAQ
GNG10
GNG7
GP9
H3C10
H3C4
HBE1
HSPA5
IFNA21
IGF2
ITIH4
KIF11
KIF1A
KIF23
KIF3A
KIF9
KNG1
LHFPL2
MAP3K7CL
MGLL
MYB
ORM1
PDLIM1
PHACTR2
PIK3R5
PPIA
PRKAR2A
PRKCQ
PTPN11
RAC1
RAPGEF3
RHOA
SCG3
SERPING1
SOD1
STXBP3
TGFB1
TMEM140
TRPC6
TUBA3D
TUBB2B
VAV2
VTI1B
ZFPM2
ACTB
AK3
APLP2
BCAR1
CAPZA1
CD63
CFL1
CSK
DAGLB
DGKI
DOCK3
EGF
F2R
FGA
GATA1
GNA12
GNAS
GNG11
GNG8
GRB2
H3C11
H3C6
HBG1
IFNA1
IFNA4
IRF1
ITPK1
KIF12
KIF1B
KIF25
KIF3B
KIFAP3
LAMP2
LY6G6F
MAPK1
MICAL1
MYLK
ORM2
PDPK1
PHF21A
PIK3R6
PPM1A
PRKAR2B
PRKCZ
PTPN12
RAC2
RAPGEF4
RHOB
SELENOP
SH2B1
SOS1
SYK
TGFB2
TMSB4X
TRPC7
TUBA3E
TUBB3
VAV3
VWF
ZNF185
